# Supplementary material for: Mixture of Peanut Skin Extract, Geniposide, and Isoquercitrin Improves the Hepatic Lipid Accumulation of Mice via Modification of Gut Microbiota Homeostasis and the TLR4 and AMPK Signaling Pathways
Source: Int J Mol Sci. 2023 Nov 24;24(23):16684. doi: 10.3390/ijms242316684 (PMC10706562; doi:10.3390/ijms242316684)
Supplement: Supplementary file 1 [file ijms-24-16684-s001.zip]

Archive with 1 entries (1 files):
- ijms-2698769-supplementary.pdf
